# Supplementary material for: A Case Study of Clinical Response to Rucaparib in a Patient with Metastatic Castration-Resistant Prostate Cancer and a RAD51B Alteration
Source: Curr Oncol. 2022 Jun 8;29(6):4178–84. doi: 10.3390/curroncol29060333 (PMC9221801; doi:10.3390/curroncol29060333)
Supplement: Supplementary file 1 [file curroncol-29-00333-s001.zip]

Archive with 1 entries (1 files):
- curroncol-1736275-supplementary.xlsx
